# Supplementary material for: Associations between Cardiovascular Outcomes and Rheumatoid Arthritis: A Nationwide Population-Based Cohort Study
Source: J Clin Med. 2022 Nov 17;11(22):6812. doi: 10.3390/jcm11226812 (PMC9695475; doi:10.3390/jcm11226812)
Supplement: Supplementary file 1 [file jcm-11-06812-s001.zip]

Archive with 1 entries (1 files):
- jcm-2002034-supplementary.pdf
